# Supplementary material for: 3D nanofabricated soft microrobots with super-compliant picoforce springs as onboard sensors and actuators
Source: Nat Nanotechnol. 2024 Jan 3;19(4):494–503. doi: 10.1038/s41565-023-01567-0 (PMC11026159; doi:10.1038/s41565-023-01567-0)
Supplement: Supplementary file 11 — All data for supplementary figures. [file 41565_2023_1567_MOESM11_ESM.xlsx]

## Sheet: 2b
Bead velocity (μm/s)	Distance (μm)
20	1.2129
10	0.6447
8	0.4931
5	0.4111
3	0.2028
2	0.1234

## Sheet: 2c
Deflection angle (deg)	Applied force (pN)	Standard deviation (pN)
0	0	0
2	1.36	0.1567
4	2.74667	0.25334
6	4.12633	0.20769
8	5.276	0.40299
10	6.37667	0.49566
15	8.85533	0.79046
20	12.2533	0.49014
25	17.79	0.31178
30	21.907	0.82419
40	25.8523	0.99473
50	33.889	1.38925
60	36.9807	1.0747
75	42.3057	2.05675

## Sheet: 12a
A					B					C					D					E					F					G
t [sec]	F [pN]	t [sec]	v [m/sec]		t [sec]	F [pN]	t [sec]	v [m/sec]		t [sec]	F [pN]	t [sec]	v [m/sec]		t [sec]	F [pN]	t [sec]	v [m/sec]		t [sec]	F [pN]	t [sec]	v [m/sec]		t [sec]	F [pN]	t [sec]	v [m/sec]		t [sec]	F [pN]	t [sec]	v [m/sec]
0.03	-1.03184	0	62.4152		0	0	0	25.2883		0	0	0	44.6301		0	0	0	15.2133		0	0	0.15	15.2133		0	0	0	15.2133		0	0	0	15.2133
0.06	-1.29822	0.15	62.4152		0.03	-0.19288	1.05	25.2883		0.03	-1.16267	0.03	44.6301		0.03	-1.04569	0.03	15.2133		0.03	0.64128	0.18	9.62173		0.03	1.78955	0.03	17.7416		0.03	0.26504	0.03	61.3253
0.09	-1.55098	0.3	60.6706		0.06	-0.38574	1.2	29.0986		0.06	-1.16267	0.6	38.2736		0.06	-0.78964	0.6	22.0057		0.06	0.47901	0.3	38.1617		0.06	1.78955	0.15	50.3084		0.06	0.26504	0.15	63.8959
0.12	-1.03872	0.45	39.8649		0.09	-0.38766	1.5	28.1659		0.09	-0.24504	0.9	37.3793		0.09	-0.78435	0.75	18.6801		0.09	0.48098	0.45	169.637		0.09	1.80149	0.3	107.941		0.09	0.53005	0.3	74.7824
0.15	-0.77396	0.6	45.7257		0.12	-0.38766	1.65	38.901		0.12	0.2435	1.05	41.9741		0.12	-0.78435	0.9	38.901		0.12	0.48296	0.75	152.875		0.12	1.80149	0.45	34.018		0.12	1.05991	0.45	21.9084
0.18	-0.77912	0.75	72.8288		0.15	-0.38766	1.8	36.6773		0.15	0.2435	1.35	21.2986		0.15	-0.78964	1.05	20.0588		0.15	0.48296	1.05	107.832		0.15	1.80149	0.6	57.3902		0.15	1.05991	0.6	31.2236
0.21	-0.77912	0.9	78.6429		0.18	-0.38574	1.95	36.2477		0.18	0.2435	1.5	37.217		0.18	-0.78964	1.2	17.2119		0.18	0.48296	1.2	133.461		0.18	1.81358	0.75	38.4869		0.18	0.79501	0.75	34.6403
0.24	-0.77912	1.05	41.0256		0.21	-0.38766	2.1	21.2484		0.21	-1.16267	1.65	30.2506		0.21	-0.78964	1.35	16.1223		0.21	0.47901	1.35	65.2905		0.21	3.10123	0.9	83.459		0.21	1.05275	0.9	23.7639
0.27	-1.28963	1.2	34.6998		0.24	-0.38574	2.22	25.4427		0.24	-1.16267	1.8	41.1517		0.24	-0.78435	1.5	31.7775		0.24	0.63865	1.65	96.9914		0.24	3.10123	1.05	86.4886		0.24	1.05275	1.05	27.1751
0.3	-1.55098	1.35	4.662		0.27	-0.38574	2.4	6.42681		0.27	-0.24504	1.95	39.2655		0.27	-1.31575	1.65	17.3766		0.27	0.63865	1.8	8.97059		0.27	2.82409	1.2	64.5997		0.27	1.05275	1.2	35.8824
0.33	-1.03184	1.5	38.4439		0.3	-0.38766	2.55	11.0029		0.3	-0.73044	2.1	24.5307		0.3	-1.31575	1.8	27.4748		0.3	0.31935	1.95	3.37553		0.3	2.82409	1.35	51.4837		0.3	1.06716	1.35	106.744
0.36	-1.02506	1.65	50.2113		0.33	-0.57859	2.85	9.12798		0.33	-0.73044	2.25	40.5415		0.33	-1.05275	1.95	34.9371		0.33	0.80156	2.1	34.6917		0.33	2.82409	1.5	80.1021		0.33	0.80046	1.5	44.7337
0.39	-1.02506	1.8	87.834		0.36	-0.38574	3	1.88698		0.36	-0.24659	2.4	22.7222		0.36	-1.05275	2.1	22.2791		0.36	0.80487	2.25	10.807		0.36	2.80573	1.65	46.5437		0.36	1.59387	1.65	38.1617
0.42	-1.02506	1.95	64.6255		0.39	-0.38574	3.15	5.33718		0.39	-0.24659	2.55	3.37553		0.39	-1.05275	2.25	17.315		0.39	0.80156	2.4	8.43882		0.39	3.10123	1.8	26.4984		0.39	1.59387	1.8	37.2553
0.45	-0.76887	2.1	74.8538		0.42	-0.46015	3.3	12.0825		0.42	-0.24659	2.7	10.807		0.42	-0.78964	2.4	30.0498		0.42	0.96181	2.55	21.9084		0.42	2.78761	1.95	8.00577		0.42	1.60495	1.95	30.6714
0.48	-1.28963	2.22	57.2497		0.45	-0.19288	3.45	14.5677		0.45	-0.24659	2.85	12.1706		0.45	-0.78964	2.55	32.8681		0.45	0.96181	2.7	41.5649		0.45	3.59391	2.1	6.08532		0.45	2.11855	2.1	21.3487
0.51	-1.28963				0.48	-0.38574	3.6	28.8035		0.48	-1.16267	3	9.84127		0.48	-1.04569	2.7	27.4878		0.48	0.80156	2.85	2.38686		0.48	3.59391	2.25	5.33718		0.48	1.85082	2.25	21.6139
0.54	-1.28963				0.51	-0.61593	3.75	19.4276		0.51	-1.16267	3.15	4.21941		0.51	-1.05275	3.33	9.87738		0.51	0.80487	3	112.781		0.51	3.59391	2.4	5.96715		0.51	2.11855	2.4	19.2435
0.57	-1.28963				0.54	-0.38766	3.9	20.6018		0.54	-1.16267	3.3	3.77395		0.54	-1.04569	3.48	0.84388		0.54	0.64393	3.15	25.4427		0.54	3.84994	2.55	13.6072		0.54	2.11855	2.55	10.9705
0.6	-1.28115				0.57	-0.19288	4.2	23.7639		0.57	-0.49005	3.45	7.25935		0.57	-1.04569	3.57	0		0.57	0.64393	3.3	5.33718		0.57	3.84994	2.7	15.0249		0.57	2.14788	2.7	3.58029
0.63	-1.29822				0.6	0.57859	4.35	31.53		0.6	-0.49005	3.6	3.04266		0.6	-1.04569	3.6	1.88698		0.6	0.64128	3.45	22.1509		0.6	4.34566	2.85	18.256		0.6	2.14788	2.85	15.3994
0.66	-0.77912				0.63	0.57859	4.65	24.8336		0.63	-0.48699	3.75	6.59093		0.63	-1.05275	3.63	4.21941		0.63	0.64128	3.6	45.2874		0.63	4.55951	3	23.2183		0.63	2.40245	3	3.58029
0.69	-0.77912				0.66	-0.38574	4.8	21.8922		0.66	-0.48699	3.9	8.00577		0.66	-0.78964	3.72	8.48091		0.66	0.97383	3.75	70.5033		0.66	4.58498	3.15	20.7568		0.66	2.67157	3.15	9.84127
0.72	-0.77396				0.69	2.80573	5.1	32.4648		0.69	-0.48699	4.05	47.1744		0.69	-0.78435	3.87	14.4449		0.69	1.13133	3.9	85.2488		0.69	4.58498	3.3	41.2208		0.69	2.67157	3.3	7.96117
0.75	-0.77396				0.72	0.78699	5.25	25.8178		0.72	-0.48699	4.2	41.77		0.72	-0.78435	3.96	18.1778		0.72	1.29822	4.05	69.8182		0.72	4.55951	3.45	47.5653		0.72	2.67157	3.45	10.807
0.78	-0.51601				0.75	-1.37012	5.4	11.9938		0.75	-0.24504	4.5	31.0292		0.75	-0.78964	4.02	17.8017		0.75	1.12203	4.2	71.1468		0.75	4.32188	3.6	60.648		0.75	2.67157	3.6	14.045
0.81	-0.77396				0.78	0.84227	5.49	11.9938		0.78	-0.24504	4.8	27.4878		0.78	-0.78964	4.08	16.0115		0.78	1.45003	4.35	37.2553		0.78	4.32188	3.75	93.1525		0.78	3.42707	3.75	48.8359
0.84	-0.77912				0.81	0.83774				0.81	-0.2435	4.95	36.2378		0.81	-0.78435	4.14	12.7703		0.81	1.45003	4.5	17.8815		0.81	4.34566	4.05	85.4324		0.81	3.49738	4.05	43.0711
0.87	-0.77912				0.84	0.19383				0.84	-0.48699	5.25	42.4717		0.84	-1.04569	4.2	10.1617		0.84	0.32066	4.65	183.54		0.84	4.10565	4.2	56.9917		0.84	3.49738	4.2	73.4177
0.9	-0.78435				0.87	0.60244				0.87	-0.48699	5.4	29.8596		0.87	-1.05275	4.26	9.32098		0.87	0.32066	4.8	183.54		0.87	4.10565	4.35	56.9917		0.87	3.49738	4.35	75.2239
0.93	-0.78435				0.9	3.64409				0.9	-0.48699	5.46	29.8596		0.9	-1.04569	4.35	8.48091		0.9	0.47705	5.3	183.54		0.9	4.10565				0.9	3.74025	4.5	51.945
0.96	-0.78435				0.93	3.14258				0.93	-0.48699				0.93	-1.05991	4.38	14.3708		0.93	0.47705				0.93	4.53437				0.93	4.03387	4.65	40.5854
0.99	-1.03872				0.96	-0.3896				0.96	-0.48699				0.96	-0.78964	4.44	15.2834		0.96	0.63346				0.96	4.58498				0.96	4.03387	4.8	44.3018
1.02	0.54109				0.99	-0.3896				0.99	-0.49005				0.99	-0.78435	4.5	10.1617		0.99	0.63346				0.99	4.74653				0.99	4.74507	4.95	44.3018
1.05	0.54109				1.02	0.78699				1.02	-0.49005				1.02	-0.52294	4.65	37.0732		1.02	0.31804				1.02	4.58498				1.02	4.93951
1.08	0.54109				1.05	-0.77141				1.05	-0.24504				1.05	-0.78435	4.8	40.0999		1.05	0.63604				1.05	4.58498				1.05	4.74507
1.11	0.54109				1.08	-1.75976				1.08	0.24504				1.08	-0.78435	4.95	34.1433		1.08	0.47511				1.08	5.01441				1.08	5.37783
1.14	3.61586				1.11	-11.6373				1.11	0.24504				1.11	-0.78964	5.1	35.6034		1.11	0.47511				1.11	5.01441				1.11	5.37783
1.17	3.61586				1.14	-19.4011				1.14	0.24504				1.14	-0.78964	5.25	35.6034		1.14	0.47705				1.14	4.77303				1.14	5.40847
1.2	8.55293				1.17	-19.4011				1.17	-0.96898				1.17	-1.05275				1.17	0.31804				1.17	4.32188				1.17	5.19168
1.23	11.1074				1.2	-14.4868				1.2	-0.96898				1.2	-1.05275				1.2	0.47511				1.2	3.87519				1.2	5.19168
1.26	11.1897				1.23	-7.16596				1.23	-1.15692				1.23	-1.05275				1.23	0.78858				1.23	3.87519				1.23	5.19168
1.29	11.1897				1.26	-6.6308				1.26	0.24504				1.26	-1.05275				1.26	0.62835				1.26	4.13151				1.26	4.74507
1.32	10.6905				1.29	-3.57062				1.29	-1.16267				1.29	-1.05275				1.29	0.78858				1.29	3.59391				1.29	4.71749
1.35	10.6905				1.32	-3.57062				1.32	-1.16267				1.32	-1.3247				1.32	0.78858				1.32	2.30742				1.32	4.96857
1.38	10.6905				1.35	-3.57062				1.35	-1.16267				1.35	-1.05275				1.35	0.79178				1.35	2.82409				1.35	4.96857
1.41	11.5298				1.38	-3.55271				1.38	-1.16848				1.38	-0.78964				1.38	0.79178				1.38	2.56606				1.38	4.74507
1.44	11.0189				1.41	-2.35399				1.41	-1.16848				1.41	-0.78964				1.41	0.63346				1.41	2.56606				1.41	4.74507
1.47	11.0189				1.44	-1.75976				1.44	-0.24504				1.44	-0.78964				1.44	0.63346				1.44	4.95836				1.44	4.74507
1.5	5.49613				1.47	-1.95794				1.47	-0.24504				1.47	-0.78435				1.47	0.47901				1.47	6.21523				1.47	4.71749
1.53	5.49613				1.5	-1.94808				1.5	-0.24504				1.5	-0.78435				1.5	0.63604				1.5	6.21523				1.5	2.98002
1.56	1.28963				1.53	-1.94808				1.53	-0.24504				1.53	-0.78435				1.53	0.63604				1.53	7.38924				1.53	2.98002
1.59	1.28963				1.56	-1.16267				1.56	-1.16267				1.56	-1.05275				1.56	0.63604				1.56	8.64426				1.56	1.3247
1.62	1.28963				1.59	-1.56149				1.59	-1.15692				1.59	-1.05275				1.59	0.63604				1.59	8.64426				1.59	1.3247
1.65	1.28963				1.62	-1.16848				1.62	-0.24504				1.62	-1.05275				1.62	0.63604				1.62	8.87375				1.62	0.26869
1.68	-0.26148				1.65	-1.16848				1.65	-1.15692				1.65	-1.04569				1.65	11.5465				1.65	14.9336				1.65	0.26869
1.71	-0.26148				1.68	-0.96898				1.68	-1.15692				1.68	-1.04569				1.68	11.8462				1.68	19.6304				1.68	2.14788
1.74	-1.57214				1.71	-0.96898				1.71	-1.15692				1.71	-1.05275				1.71	11.8462				1.71	22.3122				1.71	2.13311
1.77	-1.56149				1.74	-0.96898				1.74	-0.24504				1.74	-0.78964				1.74	16.982				1.74	22.3122				1.74	1.61619
1.8	-28.4642				1.77	-0.97383				1.77	-0.24504				1.77	-0.78964				1.77	16.982				1.77	22.3122				1.77	1.61619
1.83	-28.4642				1.8	-0.58437				1.8	-0.49005				1.8	-0.78964				1.8	16.7462				1.8	24.0387				1.8	1.62759
1.86	-12.9698				1.83	-0.1948				1.83	0.24504				1.83	-1.04569				1.83	16.7462				1.83	24.0387				1.83	-1.35227
1.89	-12.9698				1.86	-0.58437				1.86	0.24504				1.86	-0.78435				1.86	16.9				1.86	16.6411				1.86	-3.54587
1.92	-6.08077				1.89	-0.58147				1.89	-0.24504				1.89	-0.78435				1.89	16.9				1.89	19.7724				1.89	-3.54587
1.95	-6.08077				1.92	-0.38574				1.92	-0.24504				1.92	-0.52294				1.92	16.9				1.92	19.7724				1.92	-5.90181
1.98	-5.67084				1.95	-0.77141				1.95	-1.35631				1.95	-0.52294				1.95	18.0569				1.95	19.7724				1.95	-5.90181
2.01	-5.67084				1.98	-0.19288				1.98	-1.35631				1.98	-0.52294				1.98	18.3109				1.98	19.5088				1.98	-7.94941
2.04	-5.67084				2.01	0.19383				2.01	-1.35631				2.01	-0.78964				2.01	18.3109				2.01	22.3132				2.01	-7.94941
2.07	-6.11508				2.04	0.19288				2.04	-1.35631				2.04	-0.78964				2.04	18.1387				2.04	21.7756				2.04	-7.90501
2.1	-6.08077				2.07	0.19288				2.07	-1.35631				2.07	-0.79501				2.07	18.1387				2.07	21.7756				2.07	-8.24062
2.13	-4.79987				2.1	-0.61593				2.1	0.24659				2.1	-0.79501				2.1	18.221				2.1	21.2545				2.1	-8.24062
2.16	-4.9862				2.13	-0.61838				2.13	0.49005				2.13	-0.79501				2.13	26.0195				2.13	21.2545				2.13	-4.52297
2.19	-4.9862				2.16	0.58147				2.16	0.49005				2.16	-0.79501				2.16	25.1146				2.16	22.7304				2.16	-4.52297
2.22	-1.05275				2.19	0.19288				2.19	0.49315				2.19	-0.79501				2.19	23.4947				2.19	22.7304				2.19	-4.47897
					2.22	0.96898				2.22	0.49315				2.22	-0.79501				2.22	23.5734				2.22	23.1512				2.22	-4.24328
					2.25	0.96898				2.25	-1.16267				2.25	-0.78435				2.25	23.5734				2.25	23.1512				2.25	-4.65014
					2.28	0.98366				2.28	-0.24659				2.28	-0.78964				2.28	23.5734				2.28	23.32				2.28	-0.2312
					2.31	1.76872				2.31	-0.24659				2.31	-0.79501				2.31	23.7053				2.31	23.32				2.31	-0.2312
					2.34	2.99102				2.34	0.24816				2.34	-0.79501				2.34	22.9975				2.34	24.0387				2.34	-0.2312
					2.37	3.60698				2.37	2.27737				2.37	-0.78964				2.37	22.788				2.37	24.0387				2.37	-0.95008
					2.4	4.83474				2.4	2.27737				2.4	-0.78964				2.4	22.8173				2.4	23.2764				2.4	-0.35099
					2.43	4.83474				2.43	2.27737				2.43	-1.05275				2.43	22.8676				2.43	24.9869				2.43	-0.35418
					2.46	3.60698				2.46	2.27737				2.46	-0.78964				2.46	22.7674				2.46	25.0139				2.46	0.70193
					2.49	4.69028				2.49	4.87693				2.49	-1.31575				2.49	23.2848				2.49	25.0139				2.49	0.70193
					2.52	4.21256				2.52	4.85046				2.52	-1.31575				2.52	23.2064				2.52	25.0139				2.52	3.75647
					2.55	4.21256				2.55	6.14715				2.55	-1.31575				2.55	23.5454				2.55	25.8356				2.55	3.75647
					2.58	4.75865				2.58	6.14715				2.58	-0.52294				2.58	23.8765				2.58	26.7155				2.58	5.72748
					2.61	4.75865				2.61	5.94786				2.61	-0.52294				2.61	23.8765				2.61	26.5398				2.61	6.56944
					2.64	4.75865				2.64	6.88403				2.64	-0.52294				2.64	24.3743				2.64	26.5398				2.64	6.56944
					2.67	5.06523				2.67	6.88403				2.67	-0.78964				2.67	24.3743				2.67	26.5398				2.67	6.56944
					2.7	4.027				2.7	6.88403				2.7	-0.78964				2.7	24.2988				2.7	30.0975				2.7	6.94676
					2.73	5.02097				2.73	6.52779				2.73	-0.78964				2.73	24.5051				2.73	30.0975				2.73	6.94676
					2.76	5.66246				2.76	6.52779				2.76	-0.78435				2.76	21.0187				2.76	30.9827				2.76	9.36583
					2.79	5.66246				2.79	7.06151				2.79	-0.78964				2.79	20.8533				2.79	32.6029				2.79	9.36583
					2.82	5.86968				2.82	7.45313				2.82	-0.78964				2.82	20.0877				2.82	34.0637				2.82	9.68444
					2.85	6.94109				2.85	7.45313				2.85	-0.52294				2.85	20.342				2.85	34.0637				2.85	9.68444
					2.88	5.52856				2.88	7.06151				2.88	-0.52294				2.88	20.342				2.88	34.0637				2.88	11.5601
					2.91	5.18599				2.91	7.06151				2.91	-0.78435				2.91	19.4999				2.91	34.0637				2.91	11.5601
					2.94	1.81067				2.94	7.06151				2.94	-0.78964				2.94	19.2468				2.94	34.9084				2.94	19.865
					2.97	1.81067				2.97	7.66984				2.97	-0.78964				2.97	19.2468				2.97	35.876				2.97	19.865
					3	1.7968				3	7.63028				3	-0.78964				3	19.2468				3	35.9478				3	20.7629
					3.03	1.7968				3.03	7.63028				3.03	-0.78964				3.03	28.1339				3.03	35.9478				3.03	20.7629
					3.06	1.36693				3.06	8.10962				3.06	-0.78964				3.06	33.3365				3.06	36.5508				3.06	20.7629
					3.09	1.36693				3.09	8.28839				3.09	-0.78964				3.09	35.0105				3.09	36.5508				3.09	21.0623
					3.12	4.55171				3.12	8.4666				3.12	-0.78964				3.12	34.9419				3.12	38.0626				3.12	22.7631
					3.15	4.55171				3.15	8.4666				3.15	-0.78964				3.15	34.9419				3.15	39.188				3.15	22.7631
					3.18	4.55171				3.18	8.33269				3.18	-0.78964				3.18	35.0105				3.18	38.9262				3.18	23.4961
					3.21	4.55171				3.21	8.33269				3.21	-0.78964				3.21	35.0105				3.21	38.9262				3.21	23.4961
					3.24	2.20587				3.24	8.82133				3.24	-0.78964				3.24	34.4635				3.24	40.7295				3.24	24.8134
					3.27	2.20587				3.27	8.64426				3.27	-0.26148				3.27	33.1541				3.27	39.6006				3.27	24.9716
					3.3	2.20587				3.3	8.64426				3.3	-0.52294				3.3	31.0216				3.3	39.6006				3.3	24.9716
					3.33	2.20587				3.33	9.1171				3.33	0.26148				3.33	31.0216				3.33	35.7316				3.33	25.3484
					3.36	0.4352				3.36	9.35962				3.36	1.82583				3.36	30.8746				3.36	35.7316				3.36	25.3484
					3.39	0.4352				3.39	9.1171				3.39	1.82583				3.39	31.0216				3.39	34.4022				3.39	25.3484
					3.42	0.4352				3.42	9.67134				3.42	1.82583				3.42	31.0288				3.42	34.034				3.42	25.9069
					3.45	0.4352				3.45	8.77448				3.45	1.82583				3.45	28.6977				3.45	34.118				3.45	25.8665
					3.48	-0.782				3.48	8.77448				3.48	6.08077				3.48	25.1253				3.48	31.7491				3.48	25.8665
					3.51	-0.782				3.51	9.2918				3.51	6.08077				3.51	25.2781				3.51	31.7301				3.51	27.7469
					3.54	-0.782				3.54	9.2918				3.54	9.71177				3.54	25.2019				3.54	31.2798				3.54	28.9311
					3.57	-0.782				3.57	9.60129				3.57	11.431				3.57	24.7923				3.57	31.2798				3.57	28.9311
					3.6	0.1972				3.6	9.60129				3.6	11.8999				3.6	24.7923				3.6	32.9359				3.6	29.8707
					3.63	0.1972				3.63	9.91352				3.63	14.6341				3.63	20.3083				3.63	30.0953				3.63	29.8707
					3.66	0.1972				3.66	9.91352				3.66	16.2254				3.66	20.6536				3.66	28.0658				3.66	31.5062
					3.69	0.1972				3.69	9.67134				3.69	16.0121				3.69	20.6536				3.69	28.0658				3.69	32.0388
					3.72	-1.21714				3.72	9.67134				3.72	8.8355				3.72	20.5731				3.72	26.0975				3.72	32.6054
					3.75	-1.88632				3.75	9.91352				3.75	8.8355				3.75	7.18651				3.75	25.8957				3.75	32.3439
					3.78	-0.93864				3.78	9.91352				3.78	8.429				3.78	7.18651				3.78	26.0975				3.78	32.3982
					3.81	-0.5984				3.81	9.67134				3.81	8.429				3.81	7.16304				3.81	24.4067				3.81	25.7103
					3.84	-0.5984				3.84	9.67134				3.84	5.23576				3.84	7.18651				3.84	22.6193				3.84	25.7103
					3.87	-0.5984				3.87	9.74227				3.87	5.23576				3.87	7.16304				3.87	21.9545				3.87	24.3917
					3.9	-0.5984				3.9	10.2285				3.9	3.00191				3.9	6.16204				3.9	20.047				3.9	24.2612
					3.93	-0.18822				3.93	9.67134				3.93	3.00191				3.93	6.16204				3.93	20.047				3.93	24.1667
					3.96	0.75278				3.96	9.49782				3.96	3.00191				3.96	5.88687				3.96	20.1756				3.96	22.5822
					3.99	-0.59935				3.99	9.49782				3.99	3.59391				3.99	5.88687				3.99	20.1756				3.99	22.7978
					4.02	0.0884				4.02	9.49782				4.02	3.59391				4.02	5.05452				4.02	18.6636				4.02	22.6649
					4.05	0.0884				4.05	8.64426				4.05	3.16366				4.05	5.05452				4.05	18.6636				4.05	22.2335
					4.08	0.3896				4.08	5.31912				4.08	3.16366				4.08	4.85925				4.08	14.7781				4.08	21.2216
					4.11	1.33638				4.11	5.31912				4.11	2.36993				4.11	5.03052				4.11	14.7781				4.11	21.2216
					4.14	0.57859				4.14	1.76615				4.14	2.36993				4.14	5.6721				4.14	14.7781				4.14	21.2216
					4.17	-1.5536				4.17	2.27737				4.17	1.30693				4.17	5.8912				4.17	13.2545				4.17	19.2225
					4.2	-0.97383				4.2	2.27737				4.2	1.30693				4.2	5.31777				4.2	12.0691				4.2	19.3637
					4.23	-0.97383				4.23	2.5327				4.23	1.56149				4.23	5.55761				4.23	12.0691				4.23	17.9556
					4.26	-0.77912				4.26	2.26263				4.26	1.57214				4.26	5.2815				4.26	11.3506				4.26	16.8572
					4.29	-0.77912				4.29	2.00874				4.29	1.04569				4.29	4.80494				4.29	11.3506				4.29	16.8572
					4.32	-1.35631				4.32	2.00874				4.32	1.04569				4.32	4.77303				4.32	10.4702				4.32	12.9698
					4.35	-1.75088				4.35	2.00874				4.35	1.03872				4.35	3.53997				4.35	10.082				4.35	12.9698
					4.38	0.96898				4.38	2.00874				4.38	1.57214				4.38	3.53997				4.38	9.35962				4.38	12.271
					4.41	0.97383				4.41	1.99579				4.41	1.30693				4.41	3.53997									4.41	11.6847
					4.44	-1.97795				4.44	1.99579				4.44	1.30693				4.44	3.53997									4.44	9.78492
					4.47	-0.58437				4.47	1.74334				4.47	0.25974				4.47	3.53997									4.47	9.60638
					4.5	5.81953				4.5	1.23254				4.5	0.25974				4.5	3.4365									4.5	9.53378
					4.53	-0.61838				4.53	1.23254				4.53	0.25974				4.53	3.4365									4.53	8.14665
					4.56	1.5536				4.56	1.23254				4.56	0.51945				4.56	3.4365									4.56	8.14665
					4.59	1.5536				4.59	1.24038				4.59	0.77912				4.59	3.4365									4.59	7.54783
					4.62	-3.92669				4.62	1.23254				4.62	0.77912				4.62	3.4365									4.62	7.7753
					4.65	1.5536				4.65	1.23254				4.65	0.77912				4.65	3.4365									4.65	7.7753
					4.68	0.77524				4.68	1.24038				4.68	0.77912				4.68	3.4365									4.68	7.58879
					4.71	0.77524				4.71	1.24038				4.71	0.25974				4.71	3.4365									4.71	6.98862
					4.74	0.58147				4.74	1.24038				4.74	0.25974				4.74	3.4365									4.74	7.02605
					4.77	0.58147				4.77	1.24038				4.77	-0.98865				4.77	3.4365									4.77	7.02605
					4.8	0.58147				4.8	1.23254				4.8	-0.99369				4.8	3.4365									4.8	6.0107
					4.83	-0.77141				4.83	1.24038				4.83	-0.99878				4.83	3.4365									4.83	6.0107
					4.86	-0.77602				4.86	0.98615				4.86	-0.99878				4.86	3.4365									4.86	6.0107
					4.89	-0.19288				4.89	0.98615				4.89	-0.99878				4.89	3.4365									4.89	5.80018
					4.92	-0.38766				4.92	0.98615				4.92	-0.78435				4.92	3.4365									4.92	5.55761
					4.95	-0.38766				4.95	0.98615				4.95	-0.78435				4.95	3.4365									4.95	5.58922
					4.98	-2.15602				4.98	0.98615				4.98	-1.03184				4.98	3.4365									4.98	5.58922
					5.01	-0.57859				5.01	0.73968				5.01	-0.77396				5.01	3.4365									5.01	5.58922
					5.04	-1.94808				5.04	0.73968				5.04	-0.77396				5.04	3.4365									5.04	4.44396
					5.07	0.3896				5.07	0.73968				5.07	-1.31575				5.07	3.4365
					5.1	-0.97383				5.1	1.23254				5.1	-1.31575				5.1	3.4365
					5.13	-0.96898				5.13	0.98615				5.13	-1.30693				5.13	3.4365
					5.16	-0.77141				5.16	0.73968				5.16	-1.81358				5.16	3.4365
					5.19	-1.75088				5.19	0.24504				5.19	-2.35399				5.19	3.4365
					5.22	-2.15602				5.22	0.24659				5.22	-2.35399				5.22	3.4365
					5.25	-3.35562				5.25	0.98615				5.25	-2.35399				5.25	3.4365
					5.28	-1.56149				5.28	0.98615				5.28	-2.35399
					5.31	-1.56149				5.31	-0.97383				5.31	-2.6003
					5.34	-2.14518				5.34	-0.97383
					5.37	-2.15602				5.37	-0.97383
					5.4	-2.15602				5.4	0.49315
					5.43	-2.14518				5.43	-0.24659
					5.46	-1.16848				5.46	-0.24659
					5.49	-1.16267

## Sheet: 12b
MC concentration (%/%)	Swimming velocity (μm/s)	Standard deviation (μm/s)	Propulsion force (pN)	Standard deviation (pN)
0	15.825	1.02103	20.2055	3.02982
0.05	16.1	1.89385	20.8547	2.30367
0.1	15.925	0.62383	22.379	2.2812
0.15	18.25	1.47535	25.406	2.08084
0.2	17.825	2.26918	27.6565	2.56086

## Sheet: 13a
Magnetic Field (Oe)	Moment (emu)
9.99468	0.20418
20.0861	0.34654
30.0445	0.46282
40.0512	0.5475
49.9613	0.66327
59.9681	0.74224
70.0232	0.83316
80.0541	0.91972
90.073	0.97629
100.007	1.02625
110.038	1.09874
120.105	1.14721
130.1	1.20254
139.986	1.23865
150.041	1.26996
160	1.3215
170.055	1.35665
179.928	1.40839
189.984	1.43765
199.966	1.47449
209.973	1.5017
219.847	1.53761
229.853	1.55998
239.884	1.5968
249.952	1.59642
259.97	1.62573
269.856	1.65834
279.851	1.69548
289.894	1.70871
299.925	1.705
309.859	1.74408
319.914	1.75985
329.933	1.77014
339.964	1.78092
349.85	1.77699
359.905	1.82619
369.936	1.83406
379.907	1.83363
389.962	1.83651
399.799	1.86798
409.83	1.8861
419.885	1.87061
430.182	1.89371
439.996	1.884
450.039	1.90966
460.118	1.90008
470.137	1.91509
480.011	1.92978
489.993	1.91849
500.012	1.96084
549.937	1.98615
599.911	1.9941
649.896	1.98093
699.773	1.97227
749.746	1.99098
799.985	2.02252
849.62	1.96937
900.319	1.95863
950.268	1.95208
1000.22	1.95938
1050.43	1.87515
1000.36	1.89598
950.256	1.9264
900.319	1.92214
850.08	1.95601
800.118	1.94991
749.855	1.97643
700.232	1.97046
650.126	1.98004
600.104	1.95573
550.118	1.95279
500.193	1.92996
490.162	1.9232
480.216	1.92022
470.113	1.91609
460.094	1.90341
450.22	1.89067
440.189	1.87978
430.194	1.87359
419.861	1.83445
409.951	1.83909
399.981	1.83092
389.938	1.81365
379.895	1.82449
369.876	1.82502
360.026	1.80499
349.959	1.78258
339.916	1.75914
329.909	1.74779
320.035	1.73794
309.932	1.71969
299.937	1.70184
289.894	1.67019
280.02	1.6794
269.989	1.63729
259.983	1.64432
250	1.6283
240.126	1.57511
229.999	1.54852
220.028	1.53095
209.961	1.50775
200.027	1.48352
190.141	1.4416
180.086	1.40187
170.067	1.37349
160.048	1.33775
150.198	1.28735
140.143	1.25053
130.136	1.19643
120.105	1.14472
110.28	1.10074
100.237	1.04553
90.1455	0.99667
80.175	0.93531
70.2528	0.8572
60.1977	0.76208
50.1789	0.66689
40.1842	0.613
30.1411	0.48454
20.2794	0.38161
10.2364	0.21107
0.21754	0.05069
-9.99468	-0.15953
-20.0256	-0.30003
-30.0807	-0.42292
-39.9545	-0.54491
-50.0217	-0.65629
-60.0285	-0.72504
-70.0232	-0.82437
-79.897	-0.91021
-89.9521	-0.97804
-99.9589	-1.02869
-110.014	-1.09615
-119.876	-1.1606
-129.955	-1.20356
-139.998	-1.25009
-150.077	-1.29036
-160.048	-1.31793
-169.946	-1.39672
-179.953	-1.42134
-190.008	-1.43548
-200.051	-1.47072
-209.888	-1.53303
-219.955	-1.55463
-229.962	-1.59654
-240.017	-1.61318
-249.94	-1.62355
-259.91	-1.66514
-270.013	-1.69485
-280.008	-1.67618
-289.906	-1.70379
-299.889	-1.73427
-309.932	-1.77363
-319.963	-1.7665
-329.969	-1.80481
-339.892	-1.81249
-349.935	-1.82483
-360.038	-1.85118
-370.021	-1.82857
-379.895	-1.87384
-389.938	-1.90816
-399.944	-1.88357
-409.987	-1.83694
-419.813	-1.90516
-429.856	-1.92448
-439.887	-1.91617
-449.966	-1.94004
-460.033	-1.98571
-470.028	-1.9229
-480.095	-1.97687
-490.114	-1.98723
-500.145	-1.97383
-549.961	-1.99817
-600.055	-2.02981
-650.017	-2.01203
-699.881	-2.05373
-750.024	-2.06005
-800.082	-2.0177
-849.898	-2.03041
-900.44	-2.01859
-950.449	-2.00225
-1000.29	-2.04705
-1000.22	-1.91645
-950.401	-1.9208
-900.391	-1.94519
-850.188	-1.96044
-800.203	-1.97683
-750.157	-1.98675
-700.353	-1.96279
-650.343	-1.9971
-600.188	-1.96746
-550.155	-1.95634
-500.302	-1.92323
-450.111	-1.89911
-439.887	-1.89523
-429.989	-1.87352
-419.994	-1.85466
-409.963	-1.85571
-399.956	-1.82794
-390.083	-1.82272
-380.052	-1.81943
-369.972	-1.7971
-359.954	-1.78997
-350.104	-1.78873
-340.049	-1.75525
-329.982	-1.75752
-319.926	-1.73707
-310.077	-1.72878
-300.022	-1.7042
-290.003	-1.68433
-280.008	-1.66043
-270.013	-1.65244
-260.091	-1.61369
-250.048	-1.60289
-240.042	-1.57187
-229.999	-1.55146
-220.149	-1.5335
-210.07	-1.47447
-200.051	-1.45605
-189.971	-1.42228
-180.11	-1.39905
-170.115	-1.34718
-160.132	-1.33127
-150.077	-1.2752
-140.034	-1.24547
-130.197	-1.18577
-120.057	-1.14442
-110.038	-1.09415
-100.019	-1.02891
-90.1334	-0.9698
-80.1387	-0.89623
-70.0836	-0.81586
-60.0769	-0.75135
-50.1909	-0.6477
-40.1842	-0.56458
-30.1049	-0.45301
-20.074	-0.32035
-10.0309	-0.164
-0.15711	0.0431
10.0068	0.22153
20.0619	0.33343
30.0807	0.48251
40.0029	0.58674
49.9855	0.65307
59.9802	0.78561
70.0232	0.8279
79.9212	0.90581
89.9159	0.98251
100.007	1.07696
110.026	1.11215
119.888	1.1669
129.979	1.24145
139.986	1.28734
150.053	1.35392
160.036	1.33606
169.873	1.40565
179.965	1.40878
190.008	1.47371
199.99	1.49634
209.804	1.5424
219.871	1.53762
229.89	1.58906
239.909	1.62624
249.831	1.63732
259.825	1.67305
269.868	1.67263
279.911	1.71358
289.942	1.73065
299.804	1.7663
309.847	1.75154
319.914	1.78297
329.909	1.82877
339.831	1.8329
349.874	1.80066
359.869	1.84774
369.9	1.87644
379.798	1.87054
389.817	1.88402
399.799	1.90605
409.867	1.90109
419.752	1.95478
430.061	1.88625
440.104	1.91995
450.123	1.94432
499.746	1.97071
549.973	2.09322
599.935	1.98779
649.799	2.04447
699.761	2.05089
749.746	2.06144
799.659	2.07605
849.777	2.00247
900.319	1.99783
950.184	1.97475
1000.21	1.98885

## Sheet: 14
b			c				e				f
1/Δφ deg-1	1/Te (×10-18 N-1×m-1)	Standard deviation (×10-18 N-1×m-1)	Magnetic field (mT)	Opening width (μm)	Standard deviation (μm)		Frequency (Hz)	Velocity (μm/s)				SP-TALP		Mimicking oviduct fluid
0.39474	1.00739e+19	6.38965e+17	0	0	0		0	0			Magnetic field (mT)	Velocity (μm/s)	Standard deviation (μm/s)	Velocity (μm/s)	Standard deviation (μm/s)
0.17045	2.7062e+18	1.68029e+17	1	1.75465	0.11129		0.05	0			1	0	0	0	0
0.06637	8.70142e+17	1.88981e+16	2	4.06341	0.2523		0.1	2.1			2	3.03185	0.29295	0.9	0.2
0.03836	3.48183e+17	2.61304e+16	4	10.4356	0.22664		0.25	4.3			4	5.86667	0.30551	1.9	0.2
0.03456	1.84991e+17	2.09616e+16	8	18.0545	1.35495		0.5	8.1			8	9.96667	0.40415	3.13333	0.15275
			16	20.04	2.27077		0.8	11.5			12	11.7667	0.64291	3.36667	0.23094
							1	13.9			16	13.9396	0.7104	3.96667	0.47258
							1.05	14.6			20	14.7333	0.11547	4.63333	0.46188
							1.1	0

## Sheet: 15
a				b
Deflection angle (deg)	Torque (×10-18 N·m)	Standard deviation (×10-18 N·m)		Magnetic field (mT)	Maximum frequency (Hz)
0	0	0		0	0
1	4.78467e-20	1.87133e-20		1	0.15
2.9	1.86845e-19	3.38405e-20		2	0.35
10	6.51214e-19	6.07104e-20		4	0.6
16.2	1.20245e-18	1.03791e-19		6	0.85
20.9	1.71574e-18	8.76396e-20		8	1.1
23.7	2.25263e-18	7.60382e-20		12	1.45
				16	1.6
				20	1.75
