# Supplementary material for: 3D nanofabricated soft microrobots with super-compliant picoforce springs as onboard sensors and actuators
Source: Nat Nanotechnol. 2024 Jan 3;19(4):494–503. doi: 10.1038/s41565-023-01567-0 (PMC11026159; doi:10.1038/s41565-023-01567-0)
Supplement: Supplementary file 12 — Statistical source data. [file 41565_2023_1567_MOESM12_ESM.xlsx]

## Sheet: Fig. 2c
Without MNP							With MNP
Laser power (mW)	Young's modulus (MPa)	Standard deviation (Mpa)					Laser power (mW)	Young's modulus (MPa)	Standard deviation (Mpa)
4	0.1939	0.0072					4	0.24	0.02848
5	0.2729	0.01883					5	0.3602	0.01641
5.5	0.4219	0.02053					5.5	0.6639	0.03079
5.75	0.5863	0.06812					5.75	1.0334	0.04444
6	0.9489	0.05722					6	1.5252	0.09061
6.25	1.3816	0.06788					6.25	2.133	0.09343
