# Supplementary material for: 3D nanofabricated soft microrobots with super-compliant picoforce springs as onboard sensors and actuators
Source: Nat Nanotechnol. 2024 Jan 3;19(4):494–503. doi: 10.1038/s41565-023-01567-0 (PMC11026159; doi:10.1038/s41565-023-01567-0)
Supplement: Supplementary file 13 — Statistical source data. [file 41565_2023_1567_MOESM13_ESM.xlsx]

## Sheet: Fig. 3c
Microswimmers	A	A	B	B	C	C	D	D	E	E	F	F	G	G
	Swimming velocity	Propulsion force	Swimming velocity	Propulsion force	Swimming velocity	Propulsion force	Swimming velocity	Propulsion force	Swimming velocity	Propulsion force	Swimming velocity	Propulsion force	Swimming velocity	Propulsion force
	48.1	14.6784	11.8	4.23555	30.7	11.6961	17.6	18.3005	77.1	31.8155	22.7	32.2897	14.8	17.7236
	58.8	19.5685	19.8667	8.54798	29.6	9.13397	12.5	7.70523	89.1	35.0669	30.1	39.0752	19.8	27.6766
	40.4	10.0107	18.2667	8.12165	25	11.2067	17.3	16.5498	72.2	27.9821	22.9	32.0647	15.1	17.4578
	46.3	11.3495	20.6	8.54798	32.6	18.6957	24.4	24.7319	77.8	30.4413	21.6	29.1795	14.9	14.4791
	64	22.5225	22.2667	8.6967	33.9	21.1248	12.3	6.68402	68.9	26.0854	24.9	34.7794	19.1	26.3345
	64.2	23.4417	16.6667	6.43616	31.5	16.4834	13	9.5825	75.3	31.0842	28	37.5132	16.8	23.0985
	46.1	12.5191	17.1333	6.40146	26.6	7.65566	15.2	12.4305	62.9	25.3907	28.4	36.959	16.6	22.5422
	43.2	10.9077	17.6667	7.41275	33.9	20.606	16.2	14.6562	68.4	27.2427	21.5	29.1152	15.1	17.1699
	68.3	25.0238	15.8	6.07949	33.2	18.951	16.2	14.9552	72.5	29.2197	24.9	35.0886	16	21.9741
	47.3	16.129	17.6667	7.4772	28.2	8.4637	15.7	13.405	66.3	29.0911	26.8	36.2758	22.2	33.5193
	49.4	16.0072	17.2667	6.95668	28.2	8.57772	14.6	10.8941	98.6	37.6658	20.8	26.3345	15.9	22.3647
	50.7	18.564	18.0667	8.29515	35	23.4417	16.6	15.675	61.5	18.424	26.4	36.0624	14.3	16.882
	41.7	10.3165	22.6667	8.86892	30	10.1874	17.8	20.1449	78.4	32.9326	21.6	27.749	17.1	24.2111
	45.9	13.405	11.2	3.92628	33.5	20.993	17.9	18.9922	78.6	30.7708	23.6	34.3033	17.1	23.2366
	38.1	9.16115	20.6	8.62234	31.2	14.6673	26.8	26.214	117.2	41.088	20.2	25.4736	19.6	27.6766
