# Supplementary material for: 3D nanofabricated soft microrobots with super-compliant picoforce springs as onboard sensors and actuators
Source: Nat Nanotechnol. 2024 Jan 3;19(4):494–503. doi: 10.1038/s41565-023-01567-0 (PMC11026159; doi:10.1038/s41565-023-01567-0)
Supplement: Supplementary file 14 — Statistical source data. [file 41565_2023_1567_MOESM14_ESM.xlsx]

## Sheet: Fig. 5e
Magnetic field (mT)	Average rotation (deg)	Standard deviation (deg)
0	0	0
2	1.03333	0.40415
4	2.83333	0.51316
8	9.96667	0.92916
12	16.2333	1.40119
16	20.9333	1.06927

## Sheet: Fig. 5g
Horizontal direction						Vertical direction
Magnetic field (mT)	Average rotation (deg)	Standard deviation (deg)				Magnetic field (mT)	Average rotation (deg)	Standard deviation (deg)
0	0	0				0	0	0
2	3.83333	0.80208				2	-2.23333	0.25166
4	7.13333	0.15275				4	-3.6	0.43589
8	12.8333	1.00167				8	-6.2	0.96437
12	23.3	1.66433				12	-8.86667	0.92916
16	28.5667	1.48436				16	-9.6	1.57162
