# Supplementary material for: 3D nanofabricated soft microrobots with super-compliant picoforce springs as onboard sensors and actuators
Source: Nat Nanotechnol. 2024 Jan 3;19(4):494–503. doi: 10.1038/s41565-023-01567-0 (PMC11026159; doi:10.1038/s41565-023-01567-0)
Supplement: Supplementary file 15 — Statistical source data. [file 41565_2023_1567_MOESM15_ESM.xlsx]

## Sheet: 2c
	Size (nm)	Size (nm)	Size (nm)	Size (nm)	Size (nm)	Size (nm)	Size (nm)	Size (nm)
Groups	With MNPs	With MNPs	With MNPs	With MNPs	Without MNPs	Without MNPs	Without MNPs	Without MNPs
	Line	Line	Helix	Helix	Line	Line	Helix	Helix
	Height	Width	Height	Width	Height	Width	Height	Width
positions
1	760	370	810	340	960	350	810	410
2	900	390	860	350	1050	370	810	430
3	860	380	960	380	1140	380	830	490
4	890	420	990	440	1140	420	910	530
5	1080	460	1010	480	1230	510	1010	520
6	970	510	1120	540	1250	560	1030	550
