# Supplementary material for: 3D nanofabricated soft microrobots with super-compliant picoforce springs as onboard sensors and actuators
Source: Nat Nanotechnol. 2024 Jan 3;19(4):494–503. doi: 10.1038/s41565-023-01567-0 (PMC11026159; doi:10.1038/s41565-023-01567-0)
Supplement: Supplementary file 16 — Statistical source data. [file 41565_2023_1567_MOESM16_ESM.xlsx]

## Sheet: 3a
Measured blank				Simulated blank			Measured magnetic				Simulated magnetic
Deflection angle (deg)	Applied force (pN)	Standard deviation (deg)		Deflection angle (deg)	Applied force (pN)		Deflection angle (deg)	Applied force (pN)	Standard deviation (deg)		Deflection angle (deg)	Applied force (pN)
0	0	0		0	0		0	0	0		0	0
2	1.36	0.1567		2.109	2		2	1.2	0.36056		3.3175	2
4	2.74667	0.25334		4.2157	4		4	3.93333	0.25166		6.6272	4
6	4.12633	0.20769		6.3187	6		6	4.56667	0.47258		9.9235	6
8	5.276	0.40299		8.4164	8		8	6.8	0.52915		13.201	8
10	6.37667	0.49566		10.507	10		10	8.9	0.72111		16.454	10
15	8.85533	0.79046		12.591	12		15	13.2	0.2		19.679	12
20	12.2533	0.49014		14.664	14		20	18	1.3		22.869	14
25	17.79	0.31178		16.727	16		25	24.5	0.34641		26.021	16
30	21.907	0.82419		18.779	18		30	30.6333	1.36504		29.13	18
40	25.8523	0.99473		20.817	20		40	39.7	1.37477		32.193	20
50	33.889	1.38925		22.84	22						35.206	22
60	36.9807	1.0747		24.848	24						38.165	24
75	42.3057	2.05675		26.84	26						41.069	26
				28.814	28						43.913	28
				30.769	30						46.698	30
				32.705	32						49.419	32
				34.62	34						52.077	34
				36.514	36						54.67	36
				38.386	38						57.196	38
				40.235	40						59.655	40
											62.048	42
											64.372	44
											66.63	46
