# Supplementary material for: 3D nanofabricated soft microrobots with super-compliant picoforce springs as onboard sensors and actuators
Source: Nat Nanotechnol. 2024 Jan 3;19(4):494–503. doi: 10.1038/s41565-023-01567-0 (PMC11026159; doi:10.1038/s41565-023-01567-0)
Supplement: Supplementary file 17 — Statistical source data. [file 41565_2023_1567_MOESM17_ESM.xlsx]

## Sheet: 4b
Group	Live rate
Microgripper	0.98726
Microgripper	0.92754
Microgripper	0.91096
Microgripper	0.92105
Microgripper	0.91803
Microgripper	0.96694
Control	0.93333
Control	0.90698
Control	0.97037
Control	0.9633
Control	0.93805
Control	0.9469
