# Supplementary material for: 3D nanofabricated soft microrobots with super-compliant picoforce springs as onboard sensors and actuators
Source: Nat Nanotechnol. 2024 Jan 3;19(4):494–503. doi: 10.1038/s41565-023-01567-0 (PMC11026159; doi:10.1038/s41565-023-01567-0)
Supplement: Supplementary file 18 — Statistical source data. [file 41565_2023_1567_MOESM18_ESM.xlsx]

## Sheet: 6c
T=5.5 s						T=9 s
Magnetic field (mT)	Swimming velocity (μm/min)	Standard deviation (μm/min)				Magnetic field (mT)	Swimming velocity (μm/min)	Standard deviation (μm/min)
0	0	0				0	0	0
2	0	0				2	0	0
4	8.46667	0.49329				4	3.4	0.60828
8	22.2333	3.68284				8	5.23333	0.77675
16	57.9667	8.26156				16	15.4833	3.10255
						20	17.6333	2.05508
						25	15.6667	4.08207
