# Supplementary material for: 3D nanofabricated soft microrobots with super-compliant picoforce springs as onboard sensors and actuators
Source: Nat Nanotechnol. 2024 Jan 3;19(4):494–503. doi: 10.1038/s41565-023-01567-0 (PMC11026159; doi:10.1038/s41565-023-01567-0)
Supplement: Supplementary file 19 — Statistical source data. [file 41565_2023_1567_MOESM19_ESM.xlsx]

## Sheet: 7c
Magnetic field (mT)	Swimming velocity (μm/min)	Standard deviation (μm/min)
0	0	0
2	3.07436	1.1571
4	8.68577	0.81468
8	18.8176	2.08578
12	26.6413	0.71308
16	30.0381	2.33122
