# Supplementary material for: 3D nanofabricated soft microrobots with super-compliant picoforce springs as onboard sensors and actuators
Source: Nat Nanotechnol. 2024 Jan 3;19(4):494–503. doi: 10.1038/s41565-023-01567-0 (PMC11026159; doi:10.1038/s41565-023-01567-0)
Supplement: Supplementary file 20 — Statistical source data. [file 41565_2023_1567_MOESM20_ESM.xlsx]

## Sheet: 8b
	MNP concentration	Average velocity
	0.05	155.5
	0.05	72.9
	0.05	115.2
	0.1	32.6873
	0.1	28.3
	0.1	29.127
